# Supplementary material for: Integrated Analysis of Bulk and Single-Cell RNA Sequencing Data Reveal a Novel Prognostic Signature of Combining Cuproptosis- and Ferroptosis-Related Genes in Hepatocellular Carcinoma
Source: Int J Mol Sci. 2025 Mar 19;26(6):2779. doi: 10.3390/ijms26062779 (PMC11943219; doi:10.3390/ijms26062779)
Supplement: Supplementary file 1 [file ijms-26-02779-s001.zip]

Archive with 1 entries (1 files):
- ijms-3449874-supplementary.pdf
